# Supplementary material for: Comparative pangenomic analysis of Campylobacter fetus isolated from Spanish bulls and other mammalian species
Source: Sci Rep. 2024 Feb 22;14:4347. doi: 10.1038/s41598-024-54750-1 (PMC10884003; doi:10.1038/s41598-024-54750-1)
Supplement: Supplementary file 2 — Supplementary Tables. [file 41598_2024_54750_MOESM2_ESM.xlsx]

## Sheet: Table S1
Table S1. Results of the taxonomic classification of the 95 C. fetus genomes
Genome ID	Year	Country	Host	Size (Mb)	G+C%	Genes	Kraken Identification	MLST	PCR 1⁽ᵇ⁾	PCR 2 ⁽ᶜ⁾	Data origin
Cff003	2019	ES	Bovine	1.73	33.29	1727	Cff	3	Cff	Cff / Cfvi	This Study
Cff001	2004	ES	Bovine	1.74	33.31	1736	Cff	6	Cff	Cff / Cfvi	This Study
Cff002	2010	ES	Bovine	1.75	33.43	1739	Cff	6	Cff	Cff / Cfvi	This Study
Cff004	2015	ES	Bovine	1.78	33.37	1822	Cff	78(a)	Cff	Cff / Cfvi	This Study
Cfvi010	2004	ES	Bovine	1.9	33.15	1949	Cfv	4	Cfv	Cff / Cfvi	This Study
Cfvi021	2004	ES	Bovine	1.9	33.13	1952	Cfv	4	Cfv	Cff / Cfvi	This Study
Cfvi028	2004	ES	Bovine	1.91	33.38	1955	Cfv	4	Cfv	Cff / Cfvi	This Study
Cfvi029	2004	ES	Bovine	1.91	33.27	1954	Cfv	4	Cfv	Cff / Cfvi	This Study
Cfvi011	2006	ES	Bovine	1.89	33.06	1938	Cfv	4	Cfv	Cff / Cfvi	This Study
Cfvi013	2006	ES	Bovine	1.89	33.1	1942	Cfv	4	Cfv	Cff / Cfvi	This Study
Cfvi019	2006	ES	Bovine	1.89	33.07	1935	Cfv	4	Cfv	Cff / Cfvi	This Study
Cfvi026	2006	ES	Bovine	1.9	33.27	1938	Cfv	4	Cfv	Cff / Cfvi	This Study
Cfvi016	2007	ES	Bovine	1.86	33.15	1898	Cfv	4	Cfv	Cff / Cfvi	This Study
Cfvi014	2008	ES	Bovine	1.86	33.15	1909	Cfv	4	Cfv	Cff / Cfvi	This Study
Cfvi004	2018	ES	Bovine	1.89	33.14	1940	Cfv	4	Cfv	Cff / Cfvi	This Study
Cfvi017	2009	ES	Bovine	1.86	33.14	1911	Cfv	4	Cfv	Cff / Cfvi	This Study
Cfvi025	2018	ES	Bovine	1.91	33.41	1940	Cfv	4	Cfv	Cff / Cfvi	This Study
Cfvi003	2010	ES	Bovine	1.88	33.1	1937	Cfv	4	Cfv	Cff / Cfvi	This Study
Cfvi005	2018	ES	Bovine	1.89	33.15	1931	Cfv	4	Cfv	Cff / Cfvi	This Study
Cfv006	2014	ES	Bovine	1.87	33.2	1908	Cfv	4	Cfv	Cfv	This Study
Cfvi001	2015	ES	Bovine	1.89	33.05	1935	Cfv	4	Cfv	Cff / Cfvi	This Study
Cfvi023	2015	ES	Bovine	1.86	33.14	1908	Cfv	4	Cfv	Cff / Cfvi	This Study
Cfvi024	2015	ES	Bovine	1.86	33.14	1910	Cfv	4	Cfv	Cff / Cfvi	This Study
Cfvi018	2016	ES	Bovine	1.89	33.06	1953	Cfv	4	Cfv	Cff / Cfvi	This Study
Cfvi027	2016	ES	Bovine	1.9	33.18	1951	Cfv	4	Cfv	Cff / Cfvi	This Study
Cfv007	2003	ES	Bovine	1.84	33.15	1872	Cfv	76 (a)	Cfv	Cfv	This Study
Cfv008	2007	ES	Bovine	1.88	33.14	1916	Cfv	76 (a)	Cfv	Cfv	This Study
Cfv009	2007	ES	Bovine	1.84	33.15	1875	Cfv	76 (a)	Cfv	Cfv	This Study
Cfv002	2011	ES	Bovine	1.9	33.08	1939	Cfv	76 (a)	Cfv	Cfv	This Study
Cfv022	2015	ES	Bovine	1.88	33.13	1911	Cfv	76 (a)	Cfv	Cfv	This Study
Cfv012	2006	ES	Bovine	1.87	33.07	1905	Cfv	77 (a)	Cfv	Cfv	This Study
Cfv020	2006	ES	Bovine	1.99	32.99	2039	Cfv	77 (a)	Cfv	Cfv	This Study
Cfv015	2007	ES	Bovine	1.85	33.15	1880	Cfv	77 (a)	Cfv	Cfv	This Study
INIA_17144	2017	UY	Ovine	1.85	33.3	1845	Cff	1	Cff	Cff / Cfvi	GenBank
CFF02A725-35A	2002	CA	Bovine	1.78	33.3	1813	Cff	2	Cff	Cff / Cfvi	GenBank
0704	2017	CN	Human	1.76	33.3	1809	Cff	2	Cff	Cff / Cfvi	GenBank
BT 10/98	1999	GB	Ovine	1.75	33.2	1822	Cff	2	Cff	Cff / Cfvi	GenBank
YZU0709	2017	CN	Ovine	1.74	33.2	1723	Cff	3	Cff	Cff / Cfvi	GenBank
ATCC 27374	unknown	FR	Ovine	1.76	33.2	2294	Cff	3	Cff	Cff / Cfvi	GenBank
98/v445	1998	GB	Bovine	1.83	33	1920	Cff	3	Cff	Cff / Cfvi	GenBank
CCUG 6823 AT	unknown	GB	Ovine	1.74	33.2	1728	Cff	3	Cff	Cff / Cfvi	GenBank
CIT01	2017	IR	Human	1.75	33.2	1727	Cff	3	Cff	Cff / Cfvi	GenBank
CITCf01	2017	IR	Human	1.78	33.3	1740	Cff	3	Cff	Cff / Cfvi	GenBank
CITCf02	2019	IR	Human	1.77	33.3	1740	Cff	3	Cff	Cff / Cfvi	GenBank
NCTC10842	1972	Unknown	Ovine	1.76	33.3	1733	Cff	3	Cff	Cff / Cfvi	GenBank
D5375	unknown	USA	Human	1.79	33.2	1781	Cff	3	Cff	Cff / Cfvi	GenBank
D7037	unknown	USA	Human	1.77	33.2	1755	Cff	3	Cff	Cff / Cfvi	GenBank
D0052	unknown	USA	Human	1.82	33.2	1840	Cff	4	Cff	Cff / Cfvi	GenBank
H1-UY	2013	UY	Human	1.74	33.2	1740	Cff	4	Cff	Cff / Cfvi	GenBank
HC1	2016	UY	Human	1.74	33.3	1732	Cff	4	Cff	Cff / Cfvi	GenBank
HC2	2016	UY	Human	1.75	33.2	1735	Cff	4	Cff	Cff / Cfvi	GenBank
04/554	2014	AR	Bovine	1.83	33.14	1852	Cff	5	Cff	Cff / Cfvi	GenBank
D5332	unknown	USA	Human	1.79	33.2	1828	Cff	5	Cff	Cff / Cfvi	GenBank
CFF00A031	2000	CA	Bovine	1.8	33.22	1775	Cff	6	Cff	Cff / Cfvi	GenBank
CFF09A980	2009	CA	Bovine	1.86	33.15	1847	Cff	6	Cff	Cff / Cfvi	GenBank
82-40	2006	USA	Human	1.77	33.3	1738	Cff	6	Cff	Cff / Cfvi	GenBank
D4381	unknown	USA	Human	1.76	33.2	1742	Cff	6	Cff	Cff / Cfvi	GenBank
D5675	unknown	USA	Human	1.75	33.3	1733	Cff	6	Cff	Cff / Cfvi	GenBank
wqj33	2018	CN	Human	1.73	33.3	1753	Cff	20	Cff	Cff / Cfvi	GenBank
P5775	2019	IN	Human	1.82	33.2	1881	Cff	25	Cff	Cff / Cfvi	GenBank
CfviADRI1362	1989	AR	Bovine	2.19	33.48	2232	Cfv	4	Cfv	Cff / Cfvi *	GenBank
Cfvi92/203	1992	AR	Bovine	1.93	33.2	1986	Cfv	4	Cfv	Cff / Cfvi *	GenBank
Cfvi97/532	1997	AR	Bovine	1.96	33	2015	Cfv	4	Cfv	Cff / Cfvi *	GenBank
97/608	1997	AR	Bovine	2	33.19	2029	Cfv	4	Cfv	Cfv *	GenBank
cfvi9825	1998	AR	Bovine	1.94	33.1	1985	Cfv	4	Cfv	Cfv *	GenBank
99541	1999	AR	Bovine	1.87	33.1	1883	Cfv	4	Cfv	Cff / Cfvi	GenBank
Cfvi01/165	2001	AR	Bovine	1.93	33.08	1947	Cfv	4	Cfv	Cff / Cfvi *	GenBank
Cfvi02/298	2002	AR	Bovine	1.91	33.2	2022	Cfv	4	Cfv	Cff / Cfvi *	GenBank
Cfvi03/293	2003	AR	Bovine	2	33.11	2027	Cfv	4	Cfv	Cff / Cfvi *	GenBank
Cfvi03/596	2003	AR	Bovine	1.88	33.2	1925	Cfv	4	Cfv	Cff / Cfvi *	GenBank
06-341	2006	AR	Bovine	1.98	32.9	2019	Cfv	4	Cfv	Cff / Cfvi *	GenBank
08/421	2008	AR	Bovine	1.91	33.2	1956	Cfv	4	Cfv	Cff / Cfvi *	GenBank
13/344	2013	AR	Bovine	1.91	33.2	1935	Cfv	4	Cfv	Cff / Cfvi *	GenBank
B6	1964	AU	Bovine	1.95	33.2	1962	Cfv	4	Cfv	Cfv *	GenBank
Cfv_I642-21	1967	AU	Bovine	1.94	33.1	1974	Cfv	4	Cfv	Cff / Cfvi *	GenBank
CfviADRI545	1984	AU	Bovine	2.07	33.3	2112	Cfv	4	Cfv	Cff / Cfvi *	GenBank
LMG 6570	1953	BE	Bovine	1.87	33.2	1923	Cfv	4	Cfv	Cfv *	GenBank
CFV08A1102-42A	2008	CA	Bovine	1.99	33.22	2022	Cfv	4	Cfv	Cfv *	GenBank
CFV08A948-2A	2008	CA	Bovine	2	33.21	2027	Cfv	4	Cfv	Cfv *	GenBank
66Y	2012	CA	Bovine	1.85	33.2	1896	Cfv	4	Cfv	Cfv *	GenBank
TD	2012	CA	Bovine	1.85	33.2	1887	Cfv	4	Cfv	Cfv *	GenBank
CCUG 33900	1995	FR	Bovine	1.82	33.2	1845	Cfv	4	Cfv	Cfv *	GenBank
WBT011/09	2009	GB	Bovine	1.97	33.1	2030	Cfv	4	Cfv	Cff / Cfvi *	GenBank
NCTC 10354	2011	GB	Bovine	1.91	33.22	2053	Cfv	4	Cfv	Cfv *	GenBank
IS26-07793	2016	GB	Bovine	1.93	33.1	1970	Cfv	4	Cfv	Cfv	GenBank
cfvB10	2011	USA	Bovine	1.91	33.1	1939	Cfv	4	Cfv	Cfv *	GenBank
Cfv_84_112	2014	USA	Bovine	1.99	33.24	2020	Cfv	4	Cfv	Cfv *	GenBank
zaf3	2006	ZA	Bovine	1.86	33.1	1905	Cfv	4	Cfv	Cff / Cfvi *	GenBank
zaf65	2007	ZA	Bovine	1.88	33	1934	Cfv	4	Cfv	Cff / Cfvi *	GenBank
NWU_ED23	2019	ZA	Bovine	1.88	33	1913	Cfv	4	Cfv	Cff / Cfvi *	GenBank
NWU_ED24	2019	ZA	Bovine	1.88	33	1917	Cfv	4	Cfv	Cff / Cfvi *	GenBank
IS16-01257	2013	GB	Bovine	1.9	33.1	1936	Cfv	71	Cfv	Cff / Cfvi	GenBank
SA21-221439	2019	GB	Bovine	1.9	33.2	1934	Cfv	71	Cfv	Cff / Cfvi	GenBank
SA21-217832	2019	GB	Bovine	2.01	33.1	2066	Cfv	72	Cfv	Cff / Cfvi	GenBank
SA21-217833	2019	GB	Bovine	2	33	2067	Cfv	73	Cfv	Cff / Cfvi	GenBank
* These results were also reported by Farace and co-workers in previous studies (32).
(a) New ST profiles discovered in this study
(b) In silico PCR Targeting the nahE anf ISCfe for subspecies identification (13)
(c) In silico PCR Targeting the L-Cysteine transporter for biovar identification (32)

## Sheet: Table S2
Table S2: New Cfv STs variants discovered in this study
ST	Cfe_aspA	Cfe_glnA	Cfe_gltA	Cfe_glyA	Cfe_pgm	Cfe_tkt	Cfe_uncA
76	18	2	2	2	1	2	1
77	19	2	2	2	1	2	1
78	1	19	1	2	1	1	3

## Sheet:  Table S3
Table S3: Exclusive accessory genes in Cff
Gene	Non-unique Gene name	Annotation	Number of Cff strains containing the gene	Number of non-Cff strains containing the gene
group_3939		transcriptional regulator, AraC family	28	0
group_3009	mnmA	tRNA U34 2-thiouridylase	25	0
group_3108	dapF	diaminopimelate epimerase	23	0
cas_1		crispr-associated protein Cas6	22	0
cas5h		crispr-associated protein Cas5, hmari subtype	22	0
cas_2		crispr-associated helicase Cas3 domain protein	22	0
cas_3		crispr-associated protein Cas1	22	0
cas_4		crispr-associated protein Cas2	22	0
group_4095		crispr-associated protein Cas4	22	0
group_4084		Cupin domain-containing protein	21	0
group_3699		hypothetical protein	21	0
group_501		putative type II secretion system protein	19	0
cas8		CRISPR/Cas system-associated protein Cas8, type I-B/HMARI	17	0
group_89		restriction and modification enzyme CjeI	16	0
group_3363		DNA methyltransferase	16	0
group_3279		site-specific recombinase, phage integrase family	16	0
group_3006	lepA	GTP-binding protein LepA	16	0
group_3898		hypothetical protein	16	0
group_1618		restriction endonuclease R.IB	16	0
group_2996		putative phage replication initiation protein	15	0
group_2390		mRNA degradation ribonuclease J1/J2 (metallo-beta-lactamase superfamily)	15	0
group_3945		acyl carrier protein	15	0
group_2318	pglH	GalNAc-alpha-(1,4)-GalNAc-alpha-(1, 3)-diNAcBac-PP-undecaprenol alpha-1,4-N-acetyl-D-galactosaminyltransferase	15	0
sapA7		surface array protein	15	0
group_3865		acyltransferase	15	0
yhcG		Putative nuclease YhcG	15	0
gmd		GDP-mannose 4,6-dehydratase	15	0
group_3959		Mrr restriction system protein	15	0
group_3587		hypothetical protein, possible surface array protein	15	0
group_2078		ABC-2 type transporter	15	0
group_4069		putative type II secretion system protein	14	0
group_1204		two-component system response regulator	14	0
group_2787	uvrB	UvrABC nucleotide excision repair complex, subunit UvrB	14	0
group_1146		transmembrane secretion effector, major facilitator superfamily	14	0
group_2994	petB	ubiquinol cytochrome c oxidoreductase PetABC, cytochrome b subunit	14	0
group_2076		polysaccharide/polyol phosphate ABC transporter, ATP-binding protein	14	0
group_654		methyltransferase domain protein	13	0
group_1918	rpoD	RNA polymerase sigma70 factor	13	0
group_1575		surface array protein A	12	0
group_3769		Cupin domain-containing protein	12	0
group_2215		hypothetical protein	12	0
group_2723		hypothetical protein	12	0
group_3271		hypothetical protein	12	0
group_758		hypothetical membrane protein (AAA domain)	10	0
group_1299	pycA	pyruvate carboxylase, subunit A	10	0
group_505		putative type II secretion system protein	9	0
group_1780	ligA	DNA ligase, NAD-dependent	9	0
group_2064		toxin-antitoxin system, antitoxin component	9	0
group_965		TonB-dependent receptor domain protein	8	0
group_474		hypothetical protein, putative protease	8	0
group_77		hypothetical protein	8	0
group_678	putA	proline dehydrogenase / 1-pyrroline-5-carboxylate dehydrogenase	7	0
group_1661		putative type II secretion system protein	7	0
group_1331		methylenetetrahydrofolate reductase family protein	7	0
group_1968	sapA4	surface array protein A	6	0
group_1068		phage capsid family protein	6	0
group_2288		ABC transporter, periplasmic substrate-binding protein	6	0
rfaC		lipopolysaccharide heptosyltransferase I	5	0
group_2028		ABC transporter, permease protein	5	0
group_1663		putative tetratricopeptide repeat lipoprotein	5	0
group_1238	cheA	chemotaxis sensory histidine kinase	5	0
group_1070		phage capsid family protein	5	0
group_2627	tal	transaldolase	5	0
group_748	cas8	CRISPR/Cas system-associated protein Cas8, type I-B/HMARI	5	0
group_2941		ABC transporter, permease protein	5	0
group_2305	prfB	peptide chain release factor 2	5	0
group_687		putative membrane protein	19	1
group_3957		hypothetical protein	15	1
group_875	ushA	bifunctional UDP-sugar hydrolase / 5'-nucleotidase periplasmic precursor	13	1
group_3222		hypothetical protein	13	1
group_2604	plsX	acyl phosphate synthase	11	1
group_2169		hypothetical protein	7	1
group_2835		hypothetical protein	7	1
rep_2		UvrD/REP helicase	6	1
group_1083		TonB-dependent siderophore receptor	6	1
group_1796		amino acid ABC transporter, permease protein PEB1	17	2
group_1911		transport protein	14	2
group_92		restriction and modification enzyme CjeI	14	2
group_159		serine protease, subtilase family	13	2
group_1231		ABC transporter, iron chelate uptake transporter (FeCT) family, ATP-binding protein	12	2
group_72	sapA8	surface layer protein SapA12	10	2
group_984	flgL	flagellar hook-associated protein	10	2
group_4088		selT/selW/selH selenoprotein	10	2
group_2700		major facilitator superfamily transporter	8	2
group_305		4HB_MCP sensor-containing MCP-domain signal transduction protein	8	2
group_2930	ychF	GTP-binding protein, putative GTP-dependent translation factor	7	2
group_856	nrfA	formate-dependent nitrite reductase NrfAH, periplasmic pentaheme cytochrome c subunit	7	2
group_2901		hypothetical protein	7	2
group_1038		hypothetical protein	28	3
group_275		DNA adenine methylase	24	3
group_616		catalase-like protein	23	3
group_3106		putative FlgJ-related protein (Bax domain)	22	3
group_1473		site-specific recombinase, phage integrase family	15	3
group_1101		transformation system protein	15	3
group_3111	pyrE	orotate phosphoribosyltransferase	14	3
group_649		TonB-dependent receptor	11	3
group_1024		putative CorA-like Mg2 transporter protein	10	3
group_2130	ate	arginyltransferase	10	3
group_3086		hypothetical protein	10	3
group_516	hsdR	type I restriction/modification system, R subunit	10	3
group_458		hypothetical protein, putative protease	10	3
group_1349	plsC	1-acylglycerol-3-phosphate O-acyltransferase	8	3
group_146		surface array protein	8	3
group_2126		carbamoyl-phosphate synthase large chain	18	4
group_2932		hypothetical membrane protein, DedA family, type I (SNARE domain)	14	4
group_3915		hypothetical protein	13	4
group_1255		glycosyltransferase, family 1	13	4
sapA2_3		surface array protein	12	4
group_669		DASS family sodium/dicarboxylate symporter	9	4
group_145		surface array protein	9	4
group_463		hypothetical protein, putative protease	10	5
group_324		gp27	16	6
sapA2_2		surface array protein	11	6
group_1952		glucosyltransferase	11	6
group_3920		hypothetical protein	13	7
group_2365		peptide ABC transporter, ATP-binding protein	31	8
group_165		terminase domain protein	28	8
group_1882		hypothetical protein	20	8
group_1110		hypothetical protein	20	8
group_5443		hypothetical protein	13	8
group_3261		peptide ABC transporter, periplasmic peptide-binding protein	31	9
group_236		putative phage portal protein	29	9
group_521		amino acid ABC transporter, ATP-binding protein	19	9
group_3146		surface array protein	13	9
group_5470		hypothetical protein	13	9
group_2981	waaE	D,D-heptose 1-phosphate adenosyltransferase / 7-phosphate kinase	28	10
group_2250		hypothetical protein	25	10
group_1058		phage capsid family protein	16	10
group_116		hypothetical protein	15	10
group_795		MatE efflux family protein	24	11
group_1564		SAM-dependent methyltransferase	20	14
group_702		methyltransferase	22	15
group_1878	gdhA	glutamate dehydrogenase	23	16
group_589	ftsK	DNA segregation ATPase FtsK/SpoIIIE	24	19
group_2134	pdxJ	pyridoxine 5'-phosphate synthase	23	19
group_5689		putative ComE family competence protein	21	19
group_1477		metal ion ABC transporter, membrane protein	31	21
group_1127		glycosyl transferase, group 1, putative	24	21
group_1104		phosphoribosylglycinamide synthetase, ATP-grasp, putative	24	21
group_1712		branched-chain amino acid transport protein, AzlC family	31	23
glyS		glycyl-tRNA synthetase, beta chain	29	23
group_2381		membrane protein	28	23
group_1106		phosphoribosylglycinamide formyltransferase 2	27	23
eptC		phosphoethanolamine transferase	31	24
gatB		Glu-tRNA(Gln) amidotransferase, subunit B	29	24
group_3580		hypothetical protein	28	24
group_2482		motility accessory factor	28	24
group_783		sodium/hydrogen exchanger family protein	30	25
group_2754		hypothetical protein	30	25
group_1139		metal ion ABC transporter, permease protein	29	25
chuB		heme ABC transporter ChuBCD, permease protein	23	25
aspA		aspartate ammonia-lyase	28	26
chuZ		iron-responsive cellular heme oxygenase	31	28
htpX		heat shock protein HtpX, M48 family peptidase	31	30
group_2374		TM2 domain-containing protein	29	30
asnB_2		asparagine synthase (glutamine-hydrolyzing)	26	32
group_308		response regulator	25	33
nosZ		nitrous oxide reductase	31	35
ftsW		cell division protein, FtsW/RodA/SpoVE family	29	35
group_2149		putative lipooligosaccharide transport system, permease component (LptF family)	27	35
ccpA_1		SAM-dependent methyltransferase	30	37
group_1309		competence protein, ComEC family	29	37
nadA		quinolinate synthase	30	38
group_2151		TolC-like outer membrane efflux protein	29	38
group_782		hypothetical membrane protein	28	38
group_1359		TonB-dependent copper receptor	28	38
group_2947		ATPase	30	39
tkt		transketolase	29	39
putP_3		sodium/proline symporter	30	40
flgS		two-component system, sensor histidine kinase	30	40
group_489		CRISPR/Cas system-associated RAMP protein Cas10/Cmr2, type III-B	28	40
group_2204		putative rhodanese-related sulfurtransferase	31	41
group_2208		SAM-dependent methyltransferase	28	41
pqqL		peptidase, M16 family	30	42
group_3900		amino acid ABC transporter, permease protein	31	43
group_1645		two-component system sensor histidine kinase	31	43
group_997		putative amino-acid ABC transporter extracellular-binding protein yckK	30	43
group_1736		hypothetical membrane protein, predicted permease	30	46
group_1455		hypothetical protein	30	46
nosD		copper ABC transporter NosDFY, periplasmic copper-binding protein NosD	30	47

## Sheet: Table S4
Table S4: Exclusive accessory genes in Cfvi
Gene	Non-unique Gene name	Annotation	Number of Cfvi strains containing the gene	Number of non-Cfvi strains containing the gene
group_869		CRISPR/Cas system-associated RAMP protein Csm3, type III (SSO1426 family dual Csm3 domains)	24	0
group_1507		transposase, IS605 family OrfB	16	0
group_3755		mobilization protein	15	0
group_4424		hypothetical protein	14	0
group_3262		gp27	14	0
group_4232		hypothetical protein	13	0
group_571		DNA topoisomerase III	13	0
group_2487		plasmid partitioning protein ParA	13	0
group_182		terminase domain protein	13	0
group_4233		hypothetical protein	12	0
group_3746		hypothetical protein	12	0
group_3291	virB4_1	Type IV secretion system protein virB4	11	0
group_4590		hypothetical protein	11	0
group_3281		Type IV secretion system protein	11	0
group_1717		branched-chain amino acid transport protein, AzlC family	10	0
vbhT_1		Adenosine monophosphate-protein transferase VbhT	10	0
group_4603		ATPase, AAA family	10	0
group_4214		hypothetical protein	10	0
group_1569		conjugal transfer protein TrbL/VirB6	10	0
group_1180		transposase, IS200 family OrfA	10	0
group_3794		hypothetical protein	10	0
group_1291		putative replicative helicase	10	0
group_4231		hypothetical protein	10	0
group_4600		hypothetical protein	10	0
group_3796		multiple promoter invertase	10	0
group_3795		hypothetical protein	9	0
group_4287		type II toxin-antitoxin system, antitoxin BrnA	9	0
group_4288		type II toxin-antitoxin system, ribonuclease toxin BrnT	9	0
group_234		phage portal protein	9	0
group_4230		hypothetical protein	9	0
group_4589		conjugal transfer protein TrbC/VirB2	8	0
group_4596		hypothetical protein	8	0
group_4443		hypothetical protein	8	0
group_4587		hypothetical protein	8	0
group_3793		conjugal transfer protein TrbL/VirB6	8	0
virB8		Type IV secretion system protein virB8	8	0
group_4595		hypothetical protein	8	0
group_4602		hypothetical protein	8	0
group_2867		hypothetical membrane protein	8	0
group_4605		Cag12 family protein	8	0
group_4598	virB9	Type IV secretion system protein virB9 precursor	8	0
group_3797		hypothetical protein	8	0
topB		DNA topoisomerase 3	8	0
group_514		acid membrane antigen A	8	0
group_3267		Relaxase/mobilization nuclease domain protein	8	0
group_4444		hypothetical protein	8	0
group_1545		ATPase, AAA family	8	0
group_4601		Cpp12	8	0
group_3297		Type IV secretion system protein VirB11	8	0
group_3778		hypothetical protein	8	0
group_4436		hypothetical protein	8	0
group_4440	dnaG_2	DNA primase	8	0
group_4438		hypothetical protein	8	0
group_4588		site-specific recombinase/resolvase	8	0
group_4437		hypothetical protein	8	0
group_4441		hypothetical protein	8	0
group_4604	traG	Conjugal transfer protein TraG	8	0
group_4439		hypothetical protein	8	0
group_4594	traC	DNA primase TraC	8	0
group_4592		hypothetical protein	8	0
group_3751		single-stranded DNA binding protein	7	0
group_4229		hypothetical protein	7	0
group_3282		putative plasmid-related lipoprotein	7	0
group_2532		VapD domain protein	7	0
group_2448		hypothetical protein	7	0
group_966		TonB-dependent receptor	7	0
group_3487		hypothetical protein	7	0
group_4442		hypothetical protein	7	0
group_770	nosZ	nitrous oxide reductase	32	1
group_2401		Type IV secretory pathway, VirB3-like protein	27	1
virB1		Type IV secretion system protein virB1	23	1
group_247		putative phage portal protein	22	1
group_4184		hypothetical protein	19	1
group_4172		hypothetical protein	19	1
group_1927		hypothetical protein	19	1
group_4178		hypothetical protein	19	1
group_4221		hypothetical protein	19	1
group_4220		hypothetical protein	19	1
group_4225		hypothetical protein	19	1
group_4218		hypothetical protein	19	1
group_4222		CBS domain transcriptional regulator	19	1
group_3741		hypothetical protein	19	1
group_4215		hypothetical protein	19	1
group_4216		hypothetical protein	19	1
group_4219		hypothetical protein	19	1
group_4223		hypothetical protein	19	1
group_4217		ATPase, AAA family, possible transposase	19	1
group_2506		putative RepE	18	1
group_4289		MobC	18	1
group_1874	fdhF_2	formate dehydrogenase N, alpha subunit, selenocysteine-containing	12	1
group_541		putative TraI protein	10	1
group_302		4HB_MCP sensor-containing MCP-domain signal transduction protein	9	1
group_2059	nosD	copper ABC transporter NosDFY, periplasmic copper-binding protein NosD	39	2
group_4236		hypothetical protein	30	2
group_4237		hypothetical protein	29	2
group_3120		conjugative transfer protein TrbF	28	2
group_4234		hypothetical protein	26	2
group_4235		putative toxin-antitoxin system, toxin component, YafQ family	24	2
group_3655		hypothetical protein	23	2
group_1539		Fic domain protein	22	2
group_1297		hypothetical protein	18	2
group_4024		hypothetical protein	15	2
group_3745		hypothetical protein	12	2
virB_1		P-type DNA transfer ATPase VirB11	34	3
group_3722		hypothetical protein	34	3
group_3728		cmgB8	34	3
group_3726		type IV secretion system, coupling protein VirD4	34	3
group_4171		integrase	34	3
virB_2		P-type conjugative transfer protein VirB9	34	3
group_3723		hypothetical protein	33	3
group_3720		hypothetical protein	33	3
group_3727		hypothetical protein	33	3
group_2491		hypothetical protein	33	3
group_3725		hypothetical protein	32	3
group_2489		ATPase, AAA family	29	3
vbhT		Adenosine monophosphate-protein transferase VbhT	28	3
group_4158		Fic family protein	26	3
group_899	putP_1	sodium/proline symporter	26	3
group_4169		Fic domain protein	26	3
dnaG_2		DNA primase	26	3
group_4159		hypothetical protein	26	3
group_4157		putative transcriptional regulator, XRE family (peptidase S24 LexA-like domain)	26	3
group_2400		hypothetical protein	25	3
group_781		hypothetical membrane protein	24	3
group_1702	ftsW	cell division protein, FtsW/RodA/SpoVE family	22	3
group_3729		type IV secretion system protein VirB5	34	4
group_3256		hypothetical protein	34	4
group_3255		conjugal transfer protein TrbM	34	4
group_3257		Cag12 family protein	34	4
group_1957		type IV secretion system protein, fused VirB3/VirB4	34	4
group_3258		cmgb10	34	4
group_3721		hypothetical protein	34	4
group_3259		type IV secretion system protein VirB2	34	4
group_3724		putative invasion protein	34	4
group_4170		hypothetical protein	33	4
group_3254		hypothetical protein	32	4
topB_1		DNA topoisomerase 3 (DNA topoisomerase III)	30	4
group_716		conjugative transfer protein TrbL	30	4
group_909		Cpp17	29	4
group_1568		conjugal transfer protein TrbL/VirB6	27	4
group_4167		hypothetical protein	26	4
group_4164		hypothetical protein	26	4
group_4160		hypothetical protein	26	4
group_4163		hypothetical protein	26	4
group_4156		hypothetical protein	26	4
group_4168		hypothetical protein	26	4
group_4165		hypothetical protein	26	4
group_4161		ATPase, AAA family	26	4
group_292		haemolysin secretion/activation protein ShlB/FhaC/HecB	26	4
virB4_2		Type IV secretion system protein virB4	24	4
group_848		MCP-domain signal transduction protein	22	4
soj		plasmid partitioning protein ParA	22	4
group_1310		competence protein, ComEC family	26	5
group_675	mnmC	bifunctional 5-methylaminomethyl-2-thiouridine-forming methyltransferase / FAD-dependent demodification enzyme	25	5
group_2202	cdtA2	cytolethal distending toxin, subunit CdtA	25	5
group_2150		putative lipooligosaccharide transport system, permease component (LptF family)	27	6
group_412		hypothetical protein	24	6
group_3620		hypothetical protein	19	6
group_1644		GTP-binding protein (dynamin domain)	19	6
group_4012		hypothetical protein	25	7
group_3643		hypothetical protein	24	7
group_1772		hypothetical protein	22	7
group_1382		hypothetical protein	22	7
group_1369		hypothetical protein, putative lysozyme	21	7
group_76		hypothetical protein	19	7
group_554		transposase, IS605 family OrfB	29	8
group_3126		transposase, IS607 family OrfA	27	8
group_47		hypothetical protein, putative integrase	22	8
sapA5		surface array protein A	22	8
group_4097		hypothetical protein	21	8
group_2407		conjugative transfer protein TrbI	31	9
group_1928		hypothetical protein	30	9
group_439		conjugative transfer protein TraQ	27	9
group_3188		putative tripartite tricarboxylate transport protein TctABC, extracytoplasmic tricarboxylate-binding receptor TctC	24	9
group_2874		hypothetical protein	20	9
group_1363		hypothetical protein	19	9
group_3123		Conjugal transfer protein TrbH	31	10
group_1881	htpX	heat shock protein HtpX, M48 family peptidase	24	10
group_1484		type IV secretion system protein VirD4	23	10
group_2855		hypothetical membrane protein	21	10
group_1051		hypothetical protein	21	10
group_3713		hypothetical protein	20	10
group_2252		hypothetical protein	20	10
group_2265		hypothetical protein	28	11
group_1360		TonB-dependent copper receptor	26	11
group_2959	pckA	phosphoenolpyruvate carboxykinase (ATP)	23	11
virB4_1		Type IV secretion system protein virB4	22	11
group_277		adenine-specific DNA methyltransferase	22	11
group_469		hypothetical protein, putative protease	23	13
group_878	chuB	heme ABC transporter ChuBCD, permease protein	31	16
group_3050		aminotransferase, DegT/DnrJ/EryC1/StrS family	27	16
traC		DNA primase TraC	27	16
group_823		hypothetical protein	40	17
group_34		hypothetical membrane protein	39	17
group_392		hypothetical protein	37	17
group_1764		hypothetical protein	37	17
group_712		Peptidase S26	30	19
group_288		hemolysin secretion/activation protein, ShlB/FhaC/HecB family	38	22
group_223		putative TonB-dependent ferric coprogen/ferric rhodotorulic acid receptor	33	22
group_3961		hypothetical protein	31	22
group_629		surface array protein A	36	23
group_3080		non-heme iron protein, hemerythrin family	42	24
group_3951		Cupin domain-containing protein	42	25
group_793		MatE efflux family protein	38	25
mnmA		tRNA U34 2-thiouridylase	42	29
dapF		diaminopimelate epimerase	42	31
group_997		putative amino-acid ABC transporter extracellular-binding protein yckK	42	31
pqqL		peptidase, M16 family	41	31
group_3900		amino acid ABC transporter, permease protein	42	32
group_1234		ABC transporter, ATP-binding protein	42	35
pyrE		orotate phosphoribosyltransferase	42	37
sapA4		surface array protein A	41	37
group_3684		putative restriction endonuclease-replacing protein HrgA	42	38
group_2410		glycosyltransferase, family 1	42	38
group_3676		glycosyltransferase, family 2	42	38
group_4034		polysaccharide biosynthesis protein, GtrA family	42	38
group_1910		transport protein	42	38
group_3615		ABC transporter, permease protein	42	38
group_4035		hypothetical protein, possible surface array protein	42	38
group_4009		hypothetical protein	42	38
group_3992		hypothetical protein	42	38
group_3148		glycosyltransferase, family 1	42	38
group_3993		polysaccharide/polyol phosphate ABC transporter, ATP-binding protein	42	38
hsdM		type I restriction/modification system, M subunit	42	38
group_1474		site-specific recombinase, phage integrase family	41	39
group_3448		putative type II secretion system protein	41	39
uvrB		UvrABC nucleotide excision repair complex, subunit UvrB	42	40
group_1147		transmembrane secretion effector, major facilitator superfamily	42	40
group_1670		hypothetical protein	41	41
group_3592		carboxymuconolactone decarboxylase family protein	42	42
plsX		acyl phosphate synthase	42	42
group_531		anaerobic C4-dicarboxylate transporter, DcuA/DcuB family	42	43
groEL		60 kD chaperonin (cpn60)	42	44

## Sheet: Table S5
Table S5: Exclusive accessory genes in Cfv
Gene	Non-unique gene name	Annotation	Number of Cfv strains containing the gene	Number of non-Cfv strains containing the gene
group_1000	pqqL	Zn-dependent peptidase, M16 family	22	0
group_303		4HB_MCP sensor-containing MCP-domain signal transduction protein	6	0
group_3143		putative phage tail protein	21	1
group_429		hypothetical protein, putative integrase	13	1
group_2736	ftsI	cell division protein FtsI / penicillin-binding protein	8	1
group_573		Relaxase/mobilization nuclease domain protein	6	1
group_2435		hypothetical protein	17	3
group_3685		putative plasmid-related lipoprotein	11	3
group_3131		transposase, IS607 family OrfA	9	4
group_3670		putative lytic transglycosylase	18	5
group_244		putative capsid portal protein	14	5
group_4051		Conjugal transfer protein TrbH	11	5
group_315		SAM-dependent methyltransferase	11	5
group_3687		conjugative transfer protein TrbI	11	5
group_2436		hypothetical protein	11	5
group_634	virB1	Type IV secretion system protein virB1	9	5
group_1173		transposase, IS200 family OrfA	8	5
group_1181		hypothetical protein	17	6
group_1945	dnaG_2	DNA primase	17	6
group_2405		conjugative transfer protein TraQ	12	6
group_2402		Type IV secretory pathway, VirB3-like protein	9	6
group_545	ptlH	Type IV secretion system protein PtlH	8	6
group_4027		hypothetical protein	18	7
group_3669		partitioning protein, ParA family	22	8
group_3192		hypothetical protein	18	8
group_1543		DNA topoisomerase III	18	8
group_3657		hypothetical protein	17	8
group_4028		conjugal transfer protein TrbM	16	8
group_3191		hypothetical protein	17	9
group_1941		hypothetical protein	17	10
group_1550		putative toxin-antitoxin system, toxin component, YafQ family	17	10
group_2398		hypothetical protein	14	10
group_1456		hypothetical protein	10	10
group_3241		hypothetical protein	19	11
group_1565		hypothetical protein	18	11
group_2444		putative type IV secretion system protein VirB5	21	12
group_1540		Fic domain protein	15	12
group_493		type IV secretion/conjugal transfer ATPase, VirB4 family	14	12
group_438		conjugal transfer protein TrbM	22	13
group_2441		hypothetical protein	22	13
group_454		haemagglutination activity domain protein	20	13
group_2440		site-specific recombinase, phage integrase family	19	13
group_3681		hypothetical protein (AAA domain)	22	14
group_4044		type IV secretion system, translocation pore protein VirB9	22	14
group_4037		single-stranded DNA-binding protein	22	14
group_2445		relaxase/Mobilization nuclease domain protein	21	14
group_740		type IV secretion system protein VirB11	19	14
group_784		sodium/hydrogen exchanger family protein	15	14
group_3209		hypothetical protein	22	15
group_3682		DNA topoisomerase IA	22	15
group_4049		hypothetical protein	22	15
group_3102	chuZ	iron-responsive cellular heme oxygenase	22	15
group_4038		hypothetical protein	22	15
group_3680		hypothetical protein	22	15
group_4039		hypothetical protein	22	15
group_4043		hypothetical protein	22	15
group_4041		hypothetical protein	22	15
group_4040		nucleotidyl transferase domain protein	22	15
group_4045		type IV secretion system, translocation pore protein VirB10	22	15
group_4047		hypothetical protein	22	15
group_4036		hypothetical protein	22	15
group_4048		type IV secretion system protein VirB6	22	15
group_3206		type IV secretion system, coupling protein VirD4	15	15
group_3677		hypothetical protein	22	16
group_3678		type IV secretion system protein VirB8	22	16
group_3208		hypothetical protein	22	16
group_3205		hypothetical membrane protein	22	16
group_3679		hypothetical protein	22	16
group_320		gp27	15	18
group_1904	eptC	phosphoethanolamine transferase	22	20
group_1011		amino acid carrier protein	22	20
group_1689	gatB	Glu-tRNA(Gln) amidotransferase, subunit B	22	20
group_1475		metal ion ABC transporter, membrane protein	22	21
group_2379		hypothetical protein	22	21
group_583	sapA2	surface array protein	15	21
group_1140		metal ion ABC transporter, permease protein	22	22
group_1325	glyS	glycyl-tRNA synthetase, beta chain	21	22
group_3614		peptidase S24 LexA-like protein	21	22
group_3303		hypothetical protein	21	22
putP_1		sodium/proline symporter	19	22
group_1508		peptidase S24 LexA-like protein	22	23
group_3989		hypothetical protein	21	23
group_3605		hypothetical protein	21	23
group_282		adenine-specific DNA methyltransferase	21	23
group_3138		hypothetical protein	21	23
group_3966		ATPase, AAA family, possible transposase	21	23
group_3971		hypothetical protein	21	23
group_3974		hypothetical protein	21	23
group_3977		hypothetical protein	21	23
group_3981		hypothetical protein	21	23
group_3987		hypothetical protein	21	23
group_3976		hypothetical protein	21	23
group_3608		hypothetical membrane protein	21	23
group_3988		hypothetical protein, putative lysozyme	21	23
group_3982		hypothetical protein	21	23
group_3978		hypothetical protein	21	23
group_3986		putative phage protein	21	23
group_3607		phage capsid family protein	21	23
group_3979		putative lipoprotein	21	23
group_3970		hypothetical protein	21	23
group_3972		transcriptional regulator	21	23
group_3984		hypothetical protein	21	23
group_3983		hypothetical protein	21	23
group_3968		hypothetical protein	21	23
group_3965		ATPase, AAA family, possible transposase	21	23
group_435		hypothetical protein, putative integrase	21	23
group_5078		hypothetical protein	21	23
group_3973		hypothetical protein	21	23
group_3985		hypothetical protein	21	23
group_3975		hypothetical protein, putative protease	21	23
group_3606		gp27	21	23
group_3139		phage tape measure protein	21	23
group_3969		hypothetical protein	21	23
group_3980		hypothetical protein	21	23
group_1925		hypothetical protein	21	23
group_3141		hypothetical protein	19	23
group_3964		hypothetical protein	18	23
group_1713		branched-chain amino acid transport protein, AzlC family	22	24
group_2378		TM2 domain-containing protein	18	26
ushA		bifunctional UDP-sugar hydrolase / 5'-nucleotidase periplasmic precursor	22	29
group_2056		transcriptional regulator, Crp family	22	30
group_1105		phosphoribosylglycinamide synthetase, ATP-grasp, putative	18	32
group_3147		surface array protein	18	33
group_2836		dihydrodipicolinate synthase / N-acetylneuraminate lyase	22	37
group_2348		hypothetical protein	19	37
cdtC2		cytolethal distending toxin, subunit CdtC	22	38
gdhA		glutamate dehydrogenase	20	38
group_3668		hypothetical protein	22	40
group_1922		hypothetical protein	22	40
group_4026		nucleotidyl transferase domain protein	22	40
ftsW		cell division protein, FtsW/RodA/SpoVE family	22	42
group_3187		putative tripartite tricarboxylate transport protein TctABC, extracytoplasmic tricarboxylate-binding receptor TctC	21	42
group_3190		Fic domain protein	22	43
group_85		hypothetical protein	21	43
group_1359		TonB-dependent copper receptor	22	44
group_1751		aminoacyl-histidine dipeptidase	22	44
group_782		hypothetical membrane protein	22	44
group_1309		competence protein, ComEC family	22	44
group_3080		non-heme iron protein, hemerythrin family	22	44
group_1040		hypothetical protein	21	44
group_3951		Cupin domain-containing protein	22	45
cdtA2		cytolethal distending toxin, subunit CdtA	22	45
tkt		transketolase	22	46
group_489		CRISPR/Cas system-associated RAMP protein Cas10/Cmr2, type III-B	22	46
group_2151		TolC-like outer membrane efflux protein	21	46
group_2208		SAM-dependent methyltransferase	22	47
group_2947		ATPase	22	47
group_341		sensor kinase of two-component regulatory system, putative	22	47
putP_3		sodium/proline symporter	22	48
rpoN		RNA polymerase sigma54 factor	22	49
group_229		methyl-accepting chemotaxis protein	22	49
mnmA		tRNA U34 2-thiouridylase	22	49
group_853		cation diffusion facilitator family transporter	22	50
group_2204		putative rhodanese-related sulfurtransferase	22	50
group_736		hypothetical protein	22	51
dapF		diaminopimelate epimerase	22	51
group_3616		hypothetical protein	22	52

## Sheet: Table S6
Table S6. Metadata of 95 C. fetus genomes used in the present study.
Taxonomy a	Isolate	Genome	Collection Year	Isolation Country	Assembly Owner	Isolation Source	Host	CheckM Completeness %	CheckM Contamination %	Accession	Data origin
Campylobacter fetus subsp. fetus	C0024	Cff001	2004	Spain	Neiker	Faeces	Bovine	99.86	0	SRR26131136	This study
Campylobacter fetus subsp. fetus	C1.54	Cff002	2010	Spain	Laboratorio Central de Veterinaria de Algete	Preputial wash	Bovine	99.86	0	SRR26131135	This study
Campylobacter fetus subsp. fetus	C2.39	Cff003	2006	Spain	Saluvet	Preputial wash	Bovine	99.86	0	SRR26131124	This study
Campylobacter fetus subsp. fetus	Sal2	Cff004	2015	Spain	Saluvet	Smegma	Bovine	99.86	0.19	SRR26131113	This study
Campylobacter fetus subsp. venerealis	C1.30	Cfv002	2011	Spain	Laboratorio Central de Veterinaria de Algete	Smegma	Bovine	99.48	0.1	SRR26131109	This study
Campylobacter fetus subsp. venerealis	C1.49	Cfv006	2014	Spain	Laboratorio Central de Veterinaria de Algete	Smegma	Bovine	99.86	0.1	SRR26131108	This study
Campylobacter fetus subsp. venerealis	C1.55	Cfv007	2003	Spain	Saluvet	Smegma	Bovine	99.48	0.1	SRR26131107	This study
Campylobacter fetus subsp. venerealis	C1.59	Cfv008	2007	Spain	Saluvet	Smegma	Bovine	99.48	0.1	SRR26131106	This study
Campylobacter fetus subsp. venerealis	C1.70	Cfv009	2007	Spain	Saluvet	Smegma	Bovine	99.48	0.1	SRR26131105	This study
Campylobacter fetus subsp. venerealis	C1.84	Cfv012	2006	Spain	Saluvet	Smegma	Bovine	99.48	0.1	SRR26131104	This study
Campylobacter fetus subsp. venerealis	C2.30	Cfv015	2007	Spain	Saluvet	Smegma	Bovine	99.48	0.1	SRR26131134	This study
Campylobacter fetus subsp. venerealis	C3.49	Cfv020	2006	Spain	Saluvet	Smegma	Bovine	99.48	0.1	SRR26131133	This study
Campylobacter fetus subsp. venerealis	Sal5	Cfv022	2015	Spain	Saluvet	Smegma	Bovine	99.48	0.1	SRR26131132	This study
Campylobacter fetus subsp. venerealis bv intermedius	C1.32	Cfvi003	2010	Spain	Saluvet	Vaginal mucus	Bovine	99.86	0.1	SRR26131130	This study
Campylobacter fetus subsp. venerealis bv intermedius	C1.41	Cfvi004	2018	Spain	Laboratorio Central de Veterinaria de Algete	Smegma	Bovine	99.86	0.1	SRR26131129	This study
Campylobacter fetus subsp. venerealis bv intermedius	C1.43	Cfvi005	2018	Spain	Laboratorio Central de Veterinaria de Algete	Smegma	Bovine	99.86	0.1	SRR26131128	This study
Campylobacter fetus subsp. venerealis bv intermedius	C1.69	Cfvi025	2018	Spain	Laboratorio Central de Veterinaria de Algete	Smegma	Bovine	99.86	0.1	SRR26131115	This study
Campylobacter fetus subsp. venerealis bv intermedius	C1.75	Cfvi010	2004	Spain	Saluvet	Smegma	Bovine	99.86	0.1	SRR26131127	This study
Campylobacter fetus subsp. venerealis bv intermedius	C1.76	Cfvi011	2006	Spain	Saluvet	Smegma	Bovine	99.86	0.1	SRR26131126	This study
Campylobacter fetus subsp. venerealis bv intermedius	C1.88	Cfvi013	2006	Spain	Saluvet	Smegma	Bovine	99.86	0.1	SRR26131125	This study
Campylobacter fetus subsp. venerealis bv intermedius	C1.91	Cfvi014	2008	Spain	Saluvet	Smegma	Bovine	99.86	0.1	SRR26131123	This study
Campylobacter fetus subsp. venerealis bv intermedius	C2.31	Cfvi016	2007	Spain	Saluvet	Smegma	Bovine	99.86	0.1	SRR26131122	This study
Campylobacter fetus subsp. venerealis bv intermedius	C2.32	Cfvi017	2009	Spain	Saluvet	Smegma	Bovine	99.86	0.1	SRR26131121	This study
Campylobacter fetus subsp. venerealis bv intermedius	C2.6	Cfvi026	2006	Spain	Saluvet	Smegma	Bovine	99.86	0.1	SRR26131114	This study
Campylobacter fetus subsp. venerealis bv intermedius	C3.10	Cfvi027	2016	Spain	Saluvet	Smegma	Bovine	99.86	0.29	SRR26131112	This study
Campylobacter fetus subsp. venerealis bv intermedius	C3.4	Cfvi018	2016	Spain	Saluvet	Smegma	Bovine	99.86	0.1	SRR26131120	This study
Campylobacter fetus subsp. venerealis bv intermedius	C3.44	Cfvi019	2006	Spain	Saluvet	Smegma	Bovine	99.86	0.1	SRR26131119	This study
Campylobacter fetus subsp. venerealis bv intermedius	C3.46	Cfvi028	2004	Spain	Saluvet	Smegma	Bovine	99.86	0.1	SRR26131111	This study
Campylobacter fetus subsp. venerealis bv intermedius	C3.5	Cfvi021	2004	Spain	Saluvet	Smegma	Bovine	99.86	0.1	SRR26131118	This study
Campylobacter fetus subsp. venerealis bv intermedius	C3.52	Cfvi029	2004	Spain	Saluvet	Smegma	Bovine	99.86	0.1	SRR26131110	This study
Campylobacter fetus subsp. venerealis bv intermedius	Sal1	Cfvi023	2015	Spain	Saluvet	Smegma	Bovine	99.86	0.1	SRR26131117	This study
Campylobacter fetus subsp. venerealis bv intermedius	Sal3	Cfvi024	2015	Spain	Saluvet	Smegma	Bovine	99.86	0.1	SRR26131116	This study
Campylobacter fetus subsp. venerealis bv intermedius	Sal4	Cfvi001	2015	Spain	Saluvet	Smegma	Bovine	99.86	0.1	SRR26131131	This study
Campylobacter fetus	CFViADRI1362	CFViADRI1362	1989	Argentina	Canadian Food Inspection Agency	Vaginal mucus	Bovine	99.86	0.1	GCA_011600955.2	GenBank
Campylobacter fetus	CFViADRI545	CFViADRI545	1984	Australia	Canadian Food Inspection Agency	Vaginal mucus	Bovine	99.86	0.1	GCA_011601375.2	GenBank
Campylobacter fetus	CFV08A1102-42A	CFV08A1102-42A	2008	Canada	Canadian Food Inspection Agency	Preputial wash	Bovine	99.86	0.1	GCA_011600845.2	GenBank
Campylobacter fetus	CFF00A031	CFF00A031	2000	Canada	Canadian Food Inspection Agency	Preputial wash	Bovine	99.86	0	GCA_011600945.2	GenBank
Campylobacter fetus	CFF09A980	CFF09A980	2009	Canada	Canadian Food Inspection Agency	Preputial wash	Bovine	99.86	0	GCA_011600995.2	GenBank
Campylobacter fetus	CFV08A948-2A	CFV08A948-2A	2008	Canada	Canadian Food Inspection Agency	Preputial wash	Bovine	99.86	0.1	GCA_011601005.2	GenBank
Campylobacter fetus	0704	0704	2017	China	Guangzhou University of Chinese Medicine	Ascites	Human	99.82	0	GCA_010120585.1	GenBank
Campylobacter fetus	wqj33	wqj33	2018	China	Guangzhou University of Chinese Medicine	Blood	Human	99.86	0.22	GCA_010120695.1	GenBank
Campylobacter fetus	P5775	P5775	2019	India	Christian Medical College	Pus	Human	99.45	1.27	GCA_014764615.1	GenBank
Campylobacter fetus	CIT01	CIT01	2017	Ireland	Cork Institute of Technology	Peripheral Blood Culture	Human	99.86	0	GCA_003626705.1	GenBank
Campylobacter fetus	D7037	D7037	unknown	USA	EDLB-CDC	Unknown	Human	99.86	1.12	GCA_005014375.2	GenBank
Campylobacter fetus	D5332	D5332	unknown	USA	EDLB-CDC	Unknown	Human	99.86	0.92	GCA_005133705.2	GenBank
Campylobacter fetus	D5675	D5675	unknown	USA	EDLB-CDC	Unknown	Human	99.86	0	GCA_005137355.2	GenBank
Campylobacter fetus	D5375	D5375	unknown	USA	EDLB-CDC	Unknown	Human	99.86	0	GCA_005250865.2	GenBank
Campylobacter fetus	D4381	D4381	unknown	USA	EDLB-CDC	Unknown	Human	99.86	0.19	GCA_005250905.2	GenBank
Campylobacter fetus subsp. fetus	04/554	04/554	2014	Argentina	USDA, ARS, WRRC	Aborted fetus	Bovine	99.86	0	GCA_000759485.1	GenBank
Campylobacter fetus subsp. fetus	08/421	08/421	2008	Argentina	INTA	Fetal abomasum	Bovine	99.86	0.1	GCA_008526335.1	GenBank
Campylobacter fetus subsp. fetus	13/344	13/344	2013	Argentina	INTA	Abomasum	Bovine	99.86	0.1	GCA_008527615.1	GenBank
Campylobacter fetus subsp. fetus	CFF02A725-35A	CFF02A725-35A	2002	Canada	Canadian Food Inspection Agency	Preputial wash	Bovine	99.82	0	GCA_011600855.2	GenBank
Campylobacter fetus subsp. fetus	NWU_ED24	NWU_ED24	2019	South Africa	North-West University	Preputial wash	Bovine	99.86	0.1	GCA_013406925.1	GenBank
Campylobacter fetus subsp. fetus	98/v445	98/v445	1998	United Kingdom	Utrecht University	Preputial wash	Bovine	98.22	1.01	GCA_001699505.1	GenBank
Campylobacter fetus subsp. fetus	CITCf01	CITCf01	2017	Ireland	Munster Technological University	Blood	Human	99.86	0	GCA_017896385.1	GenBank
Campylobacter fetus subsp. fetus	CITCf02	CITCf02	2019	Ireland	Munster Technological University	Blood	Human	99.86	0	GCA_017896405.1	GenBank
Campylobacter fetus subsp. fetus	H1-UY	H1-UY	2013	Uruguay	Institut Pasteur Montevideo	Blood	Human	99.86	0	GCA_001399955.1	GenBank
Campylobacter fetus subsp. fetus	HC1	HC1	2016	Uruguay	Institut Pasteur Montevideo	Blood	Human	99.86	0	GCA_003426005.1	GenBank
Campylobacter fetus subsp. fetus	HC2	HC2	2016	Uruguay	Institut Pasteur Montevideo	Cerebrospinal fluid	Human	99.86	0	GCA_003426015.1	GenBank
Campylobacter fetus subsp. fetus	82-40	82-40	2006	USA	NCBI	Blood	Human	99.86	0	GCA_000015085.1	GenBank
Campylobacter fetus subsp. fetus	D0052	D0052	unknown	USA	Centers for Disease Control and Prevention	Abscess	Human	99.86	0.13	GCA_008014295.1	GenBank
Campylobacter fetus subsp. fetus	YZU0709	YZU0709	2017	China	Yangzhou university	Brain	Ovine	99.86	0.19	GCA_020828935.1	GenBank
Campylobacter fetus subsp. fetus	ATCC 27374	ATCC 27374	unknown	France	Centro de Pesquisas Rene Rachou	Fetus brain	Ovine	94.97	0.22	GCA_001816265.1	GenBank
Campylobacter fetus subsp. fetus	BT 10/98	BT 10/98	1999	United Kingdom	Utrecht University	Unknown	Ovine	99.82	0	GCA_001699575.1	GenBank
Campylobacter fetus subsp. fetus	CCUG 6823 AT	CCUG 6823 AT	unknown	United Kingdom	University of Gothenburg - CCUG	Fetus brain	Ovine	99.86	0	GCA_008693125.1	GenBank
Campylobacter fetus subsp. fetus	NCTC10842	NCTC10842	1972	Unknown	EBI	Aborted fetus	Ovine	99.86	0	GCA_900475935.1	GenBank
Campylobacter fetus subsp. fetus	17144	17144	2017	Uruguay	Facultad de Ciencias, Universidad de la República, Uruguay	Aborted fetus	Ovine	99.86	0	GCA_007723545.1	GenBank
Campylobacter fetus subsp. venerealis	97/608	97/608	1997	Argentina	USDA, ARS, WRRC	Placenta	Bovine	99.86	0.1	GCA_000759515.1	GenBank
Campylobacter fetus subsp. venerealis	cfvi01/165	cfvi01/165	2001	Argentina	Utrecht University	Vaginal mucus	Bovine	99.86	0.1	GCA_001686885.1	GenBank
Campylobacter fetus subsp. venerealis	cfvi02/298	cfvi02/298	2002	Argentina	Utrecht University	Fetus lung	Bovine	98.64	0.95	GCA_001699555.1	GenBank
Campylobacter fetus subsp. venerealis	cfvi92/203	cfvi92/203	1992	Argentina	Utrecht University	Placenta	Bovine	99.86	0.1	GCA_001699565.1	GenBank
Campylobacter fetus subsp. venerealis	cfvi03/596	cfvi03/596	2003	Argentina	Utrecht University	Abomasal fluid foetus	Bovine	99.86	0.1	GCA_001699615.1	GenBank
Campylobacter fetus subsp. venerealis	cfvi97/532	cfvi97/532	1997	Argentina	Utrecht University	Vaginal mucus	Bovine	99.82	0.1	GCA_001699635.1	GenBank
Campylobacter fetus subsp. venerealis	cfvi9825	cfvi9825	1998	Argentina	Utrecht University	Abomasal fluid foetus	Bovine	99.86	0.1	GCA_001699685.1	GenBank
Campylobacter fetus subsp. venerealis	LMG 6570	LMG 6570	1953	Belgium	Utrecht University	Unknown	Bovine	99.86	0.1	GCA_001698935.1	GenBank
Campylobacter fetus subsp. venerealis	TD	TD	2012	Canada	University of Saskatchewan	Smegma	Bovine	99.86	0.1	GCA_002592335.1	GenBank
Campylobacter fetus subsp. venerealis	66Y	66Y	2012	Canada	University of Saskatchewan	Smegma	Bovine	99.86	0.1	GCA_002592365.1	GenBank
Campylobacter fetus subsp. venerealis	CCUG 33900	CCUG 33900	1995	France	Utrecht University	Aborted fetus	Bovine	99.86	0.1	GCA_001699715.1	GenBank
Campylobacter fetus subsp. venerealis	zaf65	zaf65	2007	South Africa	Utrecht University	Unknown	Bovine	99.86	0.1	GCA_001699725.1	GenBank
Campylobacter fetus subsp. venerealis	zaf3	zaf3	2006	South Africa	Utrecht University	Aborted fetus	Bovine	99.86	0.1	GCA_001699735.1	GenBank
Campylobacter fetus subsp. venerealis	NWU_ED23	NWU_ED23	2019	South Africa	North-West University	Aborted fetus	Bovine	99.86	0.1	GCA_013406955.1	GenBank
Campylobacter fetus subsp. venerealis	NCTC 10354	NCTC 10354	2011	United Kingdom	NCBI	Vaginal mucus	Bovine	99.08	0.1	GCA_000222425.1	GenBank
Campylobacter fetus subsp. venerealis	WBT011/09	WBT011/09	2009	United Kingdom	Utrecht University	Unknown	Bovine	99.82	0.1	GCA_001699535.1	GenBank
Campylobacter fetus subsp. venerealis	IS26-07793	IS26-07793	2016	United Kingdom	Faculdade de Medicina Veterinaria, Universidade de Lisboa	Aborted fetus	Bovine	99.86	0.11	GCA_016612875.1	GenBank
Campylobacter fetus subsp. venerealis	IS16-01257	IS16-01257	2013	United Kingdom	Faculdade de Medicina Veterinaria, Universidade de Lisboa	Aborted fetus	Bovine	99.44	0.1	GCA_016612925.1	GenBank
Campylobacter fetus subsp. venerealis	SA21-217833	SA21-217833	2019	United Kingdom	Faculdade de Medicina Veterinaria, Universidade de Lisboa	Preputial wash	Bovine	99.82	0.29	GCA_016612945.1	GenBank
Campylobacter fetus subsp. venerealis	SA21-217832	SA21-217832	2019	United Kingdom	Faculdade de Medicina Veterinaria, Universidade de Lisboa	Preputial wash	Bovine	99.82	0.48	GCA_016612955.1	GenBank
Campylobacter fetus subsp. venerealis	SA21-221439	SA21-221439	2019	United Kingdom	Faculdade de Medicina Veterinaria, Universidade de Lisboa	Preputial wash	Bovine	99.82	0.11	GCA_016612985.1	GenBank
Campylobacter fetus subsp. venerealis	Cfv_84_112	Cfv_84_112	2014	USA	EBI	Genital secretion	Bovine	99.86	0.1	GCA_000967135.1	GenBank
Campylobacter fetus subsp. venerealis	cfvB10	cfvB10	2011	USA	Utrecht University	Unknown	Bovine	99.86	0.1	GCA_001698965.1	GenBank
Campylobacter fetus subsp. venerealis	B6	B6	1964	Australia	Murdoch University, Centre for Comparative Genomics	Vaginal mucus	Bovine	99.86	0.1	GCA_000744035.1	GenBank
Campylobacter fetus subsp. venerealis bv intermedius	99541	99541	1999	Argentina	NCBI	Smegma	Bovine	99.86	0.1	GCA_000414135.1	GenBank
Campylobacter fetus subsp. venerealis bv intermedius	cfvi03/293	cfvi03/293	2003	Argentina	NCBI	Fetal lung	Bovine	99.86	0.1	GCA_000512745.2	GenBank
Campylobacter fetus subsp. venerealis bv intermedius	06-341	06-341	2006	Argentina	INTA	Fetus lung	Bovine	99.86	0.1	GCA_008526355.1	GenBank
Campylobacter fetus subsp. venerealis bv intermedius	Cfv_I642_21_v1.0	Cfv_I642_21_v1.0	1967	Australia	Murdoch University, Centre for Comparative Genomics	Uterus	Bovine	99.86	0.1	GCA_000744025.1	GenBank
na: not applicable
a The taxonomic classification of the publicly available C. fetus genomes is derived from the GenBank repositories. In contrast, the taxonomic characterisation of the Spanish C. fetus isolates was performed in our laboratory using biochemical and molecular (PCR) methods 44
